# Supplementary material for: Liquid Crystals Based on the N-Phenylpyridinium Cation—Mesomorphism and the Effect of the Anion
Source: Molecules. 2021 May 1;26(9):2653. doi: 10.3390/molecules26092653 (PMC8124330; doi:10.3390/molecules26092653)
Supplement: Supplementary file 1 [file molecules-26-02653-s001.zip]

Archive with 1 entries (1 files):
- molecules-1199297-supplementary.pdf
